# Supplementary material for: Abnormal collagen deposition mediated by cartilage oligomeric matrix protein in the pathogenesis of oral submucous fibrosis
Source: Int J Oral Sci. 2025 Mar 27;17:25. doi: 10.1038/s41368-025-00355-x (PMC11950347; doi:10.1038/s41368-025-00355-x)
Supplement: Supplementary file 3 — Supplementary Table 1-2 GO [file 41368_2025_355_MOESM3_ESM.xlsx]

## Sheet: Sheet1
Supplementary Table 1.GO terms related to ECM and collagen metabolisms of DEGs in OSF middle stage vs. normal group
ID	Description	GeneRatio	BgRatio	qvalue	geneID	Count	ONT	‘-log10
GO:0031012	extracellular matrix	34/300	468/18675	2.67642e-11	PTN/COL19A1/SERPINB1/COL4A1/COMP/COL11A1/MYOC/MMP2/PXDN/MUC4/TGFBI/CCBE1/CD248/C1QC/CTHRC1/WNT5A/ANGPTL2/COL4A2/ITIH5/CTSZ/PDGFB/FGL2/ASPN/COL3A1/SPOCK2/MMP9/F3/TNC/TIMP1/WNT4/WNT2B/P3H2/ADAM19/CILP	34	CC	10.5724
GO:0062023	collagen-containing extracellular matrix	29/300	399/18675	1.0458e-09	PTN/COL19A1/SERPINB1/COL4A1/COMP/COL11A1/MYOC/MMP2/PXDN/TGFBI/C1QC/CTHRC1/WNT5A/ANGPTL2/COL4A2/ITIH5/CTSZ/PDGFB/FGL2/ASPN/COL3A1/MMP9/F3/TNC/TIMP1/WNT2B/P3H2/ADAM19/CILP	29	CC	8.98055
GO:0005201	extracellular matrix structural constituent	15/289	158/16967	2.69372e-05	COL19A1/COL4A1/COMP/COL11A1/PXDN/MUC4/TGFBI/CTHRC1/COL4A2/FGL2/ASPN/COL3A1/TNC/MUC3A/CILP	15	MF	4.56965
GO:0043062	extracellular structure organization	20/295	387/17910	0.000541986	COL19A1/COL4A1/COMP/COL11A1/MMP2/LIPG/PXDN/PLTP/COL4A2/PDGFB/HAS3/COL3A1/SPOCK2/MMP9/CYP1B1/TNC/TIMP1/ADAM19/ABCG1/SDC4	20	BP	3.26601
GO:0005581	collagen trimer	8/300	86/18675	0.00153604	COL19A1/COL4A1/COL11A1/CCBE1/C1QC/CTHRC1/COL4A2/COL3A1	8	CC	2.8136
GO:0098644	complex of collagen trimers	4/300	18/18675	0.00320986	COL4A1/COL11A1/COL4A2/COL3A1	4	CC	2.49351
GO:0030198	extracellular matrix organization	16/295	334/17910	0.0052044	COL19A1/COL4A1/COMP/COL11A1/MMP2/PXDN/COL4A2/PDGFB/HAS3/COL3A1/SPOCK2/MMP9/CYP1B1/TNC/TIMP1/ADAM19	16	BP	2.28363
GO:0005518	collagen binding	7/289	61/16967	0.00661772	COMP/TGFBI/CCBE1/PDGFB/ASPN/MMP9/PCOLCE2	7	MF	2.17929
GO:0044420	extracellular matrix component	5/300	47/18675	0.0147335	COL4A1/COL11A1/COL4A2/COL3A1/TNC	5	CC	1.83169
GO:0032963	collagen metabolic process	7/295	102/17910	0.0250277	COL19A1/NPPC/MMP2/CIITA/MMP9/WNT4/P3H2	7	BP	1.60158
Supplementary Table 2.GO terms related to ECM and collagen metabolisms of DEGs in OSF late stage vs. normal group
ID	Description	GeneRatio	BgRatio	qvalue	geneID	Count	ONT	‘-log10
GO:0031012	extracellular matrix	11/105	468/18675	0.00392706	CTHRC1/COMP/SERPINH1/SPOCK2/MMP2/COL11A1/COL1A1/FLRT3/MMP9/C1QA/LRRC15	11	CC	2.40593
GO:0062023	collagen-containing extracellular matrix	9/105	399/18675	0.0126029	CTHRC1/COMP/SERPINH1/MMP2/COL11A1/COL1A1/MMP9/C1QA/LRRC15	9	CC	1.89953
GO:0032963	collagen metabolic process	5/103	102/17910	0.01673	CIITA/SERPINH1/MMP2/COL1A1/MMP9	5	BP	1.7765
GO:0043062	extracellular structure organization	9/103	387/17910	0.0197778	COMP/PDGFRA/SPOCK2/MMP2/PLTP/COL11A1/COL1A1/MMP9/CSGALNACT1	9	BP	1.70382
GO:0030198	extracellular matrix organization	8/103	334/17910	0.0236311	COMP/PDGFRA/SPOCK2/MMP2/COL11A1/COL1A1/MMP9/CSGALNACT1	8	BP	1.62652
GO:0005581	collagen trimer	4/105	86/18675	0.033469	CTHRC1/COL11A1/COL1A1/C1QA	4	CC	1.47536
GO:0005583	fibrillar collagen trimer	2/105	11/18675	0.033469	COL11A1/COL1A1	2	CC	1.47536
GO:0098643	banded collagen fibril	2/105	11/18675	0.033469	COL11A1/COL1A1	2	CC	1.47536
GO:0030199	collagen fibril organization	3/103	45/17910	0.0489794	COMP/COL11A1/COL1A1	3	BP	1.30999
